# Supplementary material for: Personality traits are consistently associated with blood mitochondrial DNA copy number estimated from genome sequences in two genetic cohort studies
Source: eLife. 2022 Dec 20;11:e77806. doi: 10.7554/eLife.77806 (PMC9767459; doi:10.7554/eLife.77806)
Supplement: Source code 1. [file elife-77806-code1.zip]

Archive with 1 entries (1 files):
- 10-02-2022-RA-eLife-77806/eLife_analysis_Rcode.pdf
